# Supplementary material for: Oral Centella asiatica Extract Attenuates UVB-Induced Skin Photoaging via Antioxidant, Anti-Inflammatory, and Extracellular Matrix-Preserving Effects in Hairless Mice
Source: Int J Mol Sci. 2025 Dec 24;27(1):204. doi: 10.3390/ijms27010204 (PMC12785454; doi:10.3390/ijms27010204)
Supplement: Supplementary file 1 [file ijms-27-00204-s001.zip]

Archive with 1 entries (1 files):
- ijms-4040027-supplementary.pdf
